# Supplementary material for: Changes in the gut bacterial communities in colon cancer surgery patients: an observational study
Source: Gut Pathog. 2022 Jan 4;14:2. doi: 10.1186/s13099-021-00477-7 (PMC8729125; doi:10.1186/s13099-021-00477-7)
Supplement: Supplementary file 1 — Additional file 1: Table S1. Heat map showing only bacterial taxa where significant changes in relative abundance were present in at least one of the pairwise comparisons. [file 13099_2021_477_MOESM1_ESM.xlsx]

## Sheet: Table
			Non-stoma patients																												Stoma patients										Non-stoma patients
			All									Standard prophylaxis									Penem prophylaxis										Standard prophylaxis										Differential abundance between A and B*
			Average			Median			Number of positive samples			Average			Median			Number of positive samples			Average			Median			Number of positive samples				Average			Median			Number of positive samples				All				Standard				Penem
			A*	B*	X*	A	B	X	A	B	X	A	B	X	A	B	X	A	B	X	A	B	X	A	B	X	A	B	X		A	B	X	A	B	X	A	B	X		0.9	0.8	0.7	0.6	0.9	0.8	0.7	0.6	0.9
	Class	Actinomycetia	2.30193	5.87429	1.9654	0.802197	3.79219	0.468156	22	22	22	2.3596	6.4597	2.23666	0.461086	4.52829	0.456799	17	17	17	2.10587	3.88387	1.04315	2.36876	2.7059	1.08944	5	5	5		3.84252	1.84055	0.997697	0.839876	0.671387	0.220327	5	5	5
		Bacilli	7.17642	12.4384	7.56487	1.65645	6.68461	1.18391	22	22	22	7.0961	11.6434	9.19301	1.68262	5.17474	1.17487	17	17	17	7.44952	15.1411	2.02921	0.920676	11.3457	1.19295	5	5	5		8.53318	22.3613	5.87653	3.94378	15.7326	3.70022	5	5	5
		Epsilonproteobacteria	0.28248	2.52401	0.0401107	0.0608487	0.0584713	0.000610677	17	19	13	0.329102	3.25436	0.00764966	0.0794237	0.174569	0.000504689	14	15	9	0.123964	0.0408067	0.150478	0.0240996	0.0125856	0.00764713	3	4	4		1.00595	0.000827409	1.78574	0.207304	0.000521371	0.114397	5	4	4
		Erysipelotrichi	2.54285	1.91929	3.46049	1.37118	0.319073	1.71418	22	22	22	2.75165	0.462464	3.84142	1.3049	0.173765	1.79314	17	17	17	1.83294	6.87251	2.16532	1.95283	5.29081	1.49627	5	5	5		1.9157	0.230611	2.45807	2.09886	0.0606868	0.294336	5	5	5
		Tissierellia	7.23327	18.0229	0.459041	4.39845	10.1925	0.00759952	22	22	22	6.12177	20.4216	0.1688	4.34011	12.774	0.00649477	17	17	17	11.0124	9.86742	1.44586	4.63078	6.99147	0.0290591	5	5	5		10.1589	1.58242	0.0118672	3.25764	0.00338839	0.00640738	5	5	5
	Order	Actinomycetales	0.635265	2.10747	0.99803	0.184842	0.467779	0.0245038	22	22	20	0.703182	2.45129	1.27909	0.192697	0.59453	0.0249239	17	17	16	0.40435	0.9385	0.0424149	0.118897	0.0385032	0.0215817	5	5	4		0.358985	0.141081	0.0181917	0.42711	0.0539438	0.012525	5	4	4
		Campylobacterales	0.28248	2.52401	0.0401107	0.0608487	0.0584713	0.000610677	17	19	13	0.329102	3.25436	0.00764966	0.0794237	0.174569	0.000504689	14	15	9	0.123964	0.0408067	0.150478	0.0240996	0.0125856	0.00764713	3	4	4		1.00595	0.000827409	1.78574	0.207304	0.000521371	0.114397	5	4	4
		Corynebacteriales	0.431205	1.80459	0.0215991	0.0847215	0.127679	0.000562976	21	21	12	0.412776	2.15423	0.0273315	0.0900698	0.898387	0.000589449	17	16	10	0.493861	0.615801	0.0021088	0.0131974	0.0286536	0	4	5	2		2.14869	1.24551	0.0284105	0.100845	0.000484055	0.0253896	4	3	4
		Erysipelotrichales	2.54285	1.91929	3.46049	1.37118	0.319073	1.71418	22	22	22	2.75165	0.462464	3.84142	1.3049	0.173765	1.79314	17	17	17	1.83294	6.87251	2.16532	1.95283	5.29081	1.49627	5	5	5		1.9157	0.230611	2.45807	2.09886	0.0606868	0.294336	5	5	5
		Tissierellales	7.23327	18.0229	0.459041	4.39845	10.1925	0.00759952	22	22	22	6.12177	20.4216	0.1688	4.34011	12.774	0.00649477	17	17	17	11.0124	9.86742	1.44586	4.63078	6.99147	0.0290591	5	5	5		10.1589	1.58242	0.0118672	3.25764	0.00338839	0.00640738	5	5	5
	Family	Actinomycetaceae	0.635265	2.10747	0.99803	0.184842	0.467779	0.0245038	22	22	20	0.703182	2.45129	1.27909	0.192697	0.59453	0.0249239	17	17	16	0.40435	0.9385	0.0424149	0.118897	0.0385032	0.0215817	5	5	4		0.358985	0.141081	0.0181917	0.42711	0.0539438	0.012525	5	4	4
		Campylobacteraceae	0.28248	2.52401	0.0401107	0.0608487	0.0584713	0.000610677	17	19	13	0.329102	3.25436	0.00764966	0.0794237	0.174569	0.000504689	14	15	9	0.123964	0.0408067	0.150478	0.0240996	0.0125856	0.00764713	3	4	4		0.940698	0.000827409	1.6288	0.207304	0.000521371	0.00291356	5	4	4
		Corynebacteriaceae	0.40978	1.52589	0.0203101	0.0647894	0.0323147	0.000562976	19	19	12	0.389604	1.83405	0.0259828	0.078154	0.0554775	0.000589449	16	16	10	0.478378	0.478113	0.00102294	0.000801983	0.00761687	0	3	3	2		2.11725	1.20102	0.0284105	0.100845	0.000484055	0.0253896	4	3	4
		Enterococcaceae	1.71559	8.14422	3.0718	0.00621336	2.44836	0.00472834	21	21	21	2.13774	6.89701	3.9455	0.00557359	1.35561	0.00515668	16	16	16	0.280273	12.3847	0.101222	0.0237793	10.2511	0.001831	5	5	5		4.50772	13.9609	0.130354	0.0711849	15.2531	0.0234843	5	5	5
		Erysipelotrichaceae	2.54285	1.91929	3.46049	1.37118	0.319073	1.71418	22	22	22	2.75165	0.462464	3.84142	1.3049	0.173765	1.79314	17	17	17	1.83294	6.87251	2.16532	1.95283	5.29081	1.49627	5	5	5		1.9157	0.230611	2.45807	2.09886	0.0606868	0.294336	5	5	5
		Lachnospiraceae	13.9869	5.19932	25.4418	15.141	3.6216	25.9279	22	22	22	14.2114	4.45399	24.59	15.2818	1.81703	24.7574	17	17	17	13.2237	7.73346	28.338	15.0003	6.48047	31.1988	5	5	5		12.6005	1.39286	17.4543	11.3869	0.410956	18.5061	5	5	5
		Lawsonella_f	0.0214246	0.2787	0.00128899	0.00847166	0.0527776	0	20	18	5	0.0231721	0.320174	0.00134874	0.0094361	0.142372	0	16	14	4	0.015483	0.137688	0.00108586	0.00681685	0.0286536	0	4	4	1		0.0314407	0.0444857	0	0.00329387	0	0	3	2	0
		Micrococcaceae	0.000837964	0.0108898	0.0678883	0	0	0.00209661	4	8	15	0.00108442	0.00571912	0.08736	0	0	0.0033151	4	6	13	0	0.02847	0.00168443	0	0	0	0	2	2		0.00551671	0.0733956	0.035213	0.00477696	0.000337081	0.0256295	3	3	5
		Peptoniphilaceae	7.23327	18.0229	0.459041	4.39845	10.1925	0.00759952	22	22	22	6.12177	20.4216	0.1688	4.34011	12.774	0.00649477	17	17	17	11.0124	9.86742	1.44586	4.63078	6.99147	0.0290591	5	5	5		10.1589	1.58242	0.0118672	3.25764	0.00338839	0.00640738	5	5	5
	Genus	Actinomyces	0.381961	1.64293	0.985024	0.0680067	0.193788	0.0218582	22	22	20	0.449968	1.88088	1.26826	0.0723772	0.297431	0.023205	17	17	16	0.150737	0.833907	0.0220341	0.0505249	0.0385032	0.0215817	5	5	4		0.0775665	0.0214318	0.0181917	0.0563547	0.0199106	0.012525	5	4	4
		Agathobacter	0.611989	0.019324	2.52007	0.185839	0.0016485	0.531318	18	16	18	0.668979	0.0236097	2.96014	0.198391	0.00150924	0.30315	14	12	14	0.418225	0.0047528	1.02384	0.0384445	0.00179085	1.23015	4	4	4		0.129861	0.000496434	0.294046	0	0	0.00160185	2	2	4
		Agathobaculum	0.189166	0.0422863	0.407788	0.142658	0.0130443	0.318234	20	19	21	0.199388	0.0201778	0.352058	0.152859	0.0126534	0.292198	15	14	16	0.154413	0.117455	0.59727	0.0517279	0.0922286	0.32958	5	5	5		0.283652	0.00754268	0.368456	0.0638375	0.00242028	0.277573	5	3	5
		Anaerococcus	1.63049	4.27948	0.117445	0.493712	1.8279	0.00196943	22	22	17	1.683	5.12744	0.0106065	0.466137	3.13077	0.00189985	17	17	14	1.45198	1.39641	0.480696	1.72796	1.69768	0.00305885	5	5	3		1.24559	0.258049	0.00115317	0.866947	0.000674161	0.000481063	5	4	3
		Anaerostipes	0.538007	0.343767	0.879844	0.192794	0.0397597	0.617766	22	21	22	0.422527	0.345122	0.73155	0.152727	0.0246991	0.505354	17	16	17	0.930638	0.339162	1.38404	0.934234	0.322805	1.39575	5	5	5		0.690797	0.0281168	1.01867	0.152863	0.00238928	0.866598	5	5	5
		Blautia	3.4431	0.946688	7.58885	3.17424	0.359828	5.045	22	22	22	3.09934	0.912197	6.48838	2.93934	0.287333	4.74943	17	17	17	4.61189	1.06396	11.3305	3.79298	0.779914	7.86886	5	5	5		2.02463	0.104664	4.42313	2.63384	0.0270785	3.02428	5	5	5
		Campylobacter	0.28248	2.52401	0.0401107	0.0608487	0.0584713	0.000610677	17	19	13	0.329102	3.25436	0.00764966	0.0794237	0.174569	0.000504689	14	15	9	0.123964	0.0408067	0.150478	0.0240996	0.0125856	0.00764713	3	4	4		0.940698	0.000827409	1.6288	0.207304	0.000521371	0.00291356	5	4	4
		Clostridium_g24	0.31613	0.148918	0.629725	0.209235	0.0180976	0.327452	22	21	21	0.309266	0.0854291	0.545938	0.208352	0.0156743	0.312099	17	16	16	0.339465	0.364782	0.914602	0.210117	0.0992151	0.842714	5	5	5		2.24773	0.0987972	1.24255	0.28474	0.00242028	0.501378	5	5	5
		Corynebacterium	0.40978	1.52589	0.0203101	0.0647894	0.0323147	0.000562976	19	19	12	0.389604	1.83405	0.0259828	0.078154	0.0554775	0.000589449	16	16	10	0.478378	0.478113	0.00102294	0.000801983	0.00761687	0	3	3	2		2.11725	1.20102	0.0284105	0.100845	0.000484055	0.0253896	4	3	4
		CYUO_g	0.0368591	0.0737638	0.00128979	0	0.00230238	0	10	11	3	0.0430532	0.0944082	0.000539063	0.000471787	0.00564446	0	9	10	2	0.0157991	0.00357268	0.00384227	0	0	0	1	1	1		0.00904159	0.00541569	0	0.00593208	0	0	3	1	0
		Dialister	1.31541	1.67396	0.382525	0.593004	0.904412	0.0786579	21	21	17	1.3413	1.91015	0.390019	0.267389	1.17397	0.00437886	16	16	12	1.22739	0.8709	0.357042	0.78826	0.634855	0.296523	5	5	5		1.32759	0.0531265	0.865203	1.37328	0.00674297	1.32686	5	4	4
		EF559154_g	0.0454146	0.188127	0.00479369	0.00104559	0.0199227	0	12	14	3	0.0587044	0.242773	0.00611363	0.00169095	0.0441607	0	11	13	2	0.00022952	0.0023281	0.000305885	0	0	0	1	1	1		0.00425584	0	0	0	0	0	1	0	0
		Eisenbergiella	0.178986	0.0542249	0.337388	0.115115	0.0116357	0.14486	21	19	19	0.137328	0.0608807	0.182533	0.119832	0.00407174	0.143051	16	14	14	0.320623	0.0315954	0.863897	0.0998761	0.0286621	0.15035	5	5	5		0.220269	0.00153814	0.284732	0.152177	0.000337081	0.202748	3	3	4
		Enterococcus	1.71559	8.14422	3.0718	0.00621336	2.44836	0.00472834	21	21	21	2.13774	6.89701	3.9455	0.00557359	1.35561	0.00515668	16	16	16	0.280273	12.3847	0.101222	0.0237793	10.2511	0.001831	5	5	5		4.50772	13.9609	0.130354	0.0711849	15.2531	0.0234843	5	5	5
		Eubacterium_g4	0.0475362	0.0100728	0.0808228	0.0272611	0	0.0827962	19	10	18	0.0506	0.00935105	0.082556	0.0393736	0	0.0842786	15	8	14	0.0371189	0.0125269	0.0749297	0.00235557	0	0.0715285	4	2	4		0.0815361	0.00454455	0.180659	0.00111177	0	0.0240531	3	2	3
		Ezakiella	0.13417	0.343251	0.00826984	0.0205568	0.0347204	0	17	16	4	0.161545	0.436446	0.00723821	0.0244755	0.0336147	0	13	13	3	0.0410941	0.0263859	0.0117774	0.00518225	0.0358261	0	4	3	1		0.0618646	0	0	0.00889812	0	0	3	0	0
		Facklamia	0.0342708	0.0968386	0	0.00048951	0.00678904	0	11	15	0	0.043654	0.109249	0	0.00097902	0.0209135	0	9	13	0	0.00236794	0.0546418	0	0	0	0	2	2	0		0.0102424	0.0234675	0	0.00500295	0	0	4	2	0
		Fenollaria	0.46799	0.832527	0.0279885	0.163223	0.194579	0	18	18	7	0.512889	0.954862	0.00819792	0.284643	0.288498	0	14	14	5	0.315335	0.416588	0.0952767	0.0158529	0.0629278	0	4	4	2		1.01555	0.0694573	0.00123606	0.637694	0.000484055	0	4	4	2
		Finegoldia	2.6354	6.64804	0.0220721	0.952975	2.85356	0.00169537	22	22	17	1.95497	6.68165	0.0104858	0.949306	2.14287	0.00151407	17	17	12	4.94885	6.53378	0.0614655	2.06456	2.85519	0.00187667	5	5	5		3.75935	0.527907	0.00158219	0.787236	0.00193622	0.00160185	5	4	4
		Fusicatenibacter	0.595806	0.105189	0.967038	0.343642	0.0165372	0.590531	20	17	20	0.659685	0.11366	0.930052	0.386713	0.0029796	0.575002	16	13	15	0.378614	0.0763877	1.09279	0.300571	0.0429803	0.606061	4	4	5		0.302927	0.037592	0.856358	0.194987	0.000484055	0.567587	5	3	5
		JRNA_g	0.297394	0.331187	0.050922	0.0539561	0.139293	0	20	17	6	0.299625	0.3784	0.0252654	0.0538018	0.143208	0	15	13	5	0.289811	0.170665	0.138155	0.140135	0.0349148	0	5	4	1		0.444283	0.0094117	0.000736951	0.020422	0.000484055	0	4	3	2
		Klebsiella	0.00498038	0.368635	0.105474	0	0.000251541	0.000180404	10	11	11	0.00498907	0.476985	0.135977	0	0.00064389	0	7	10	7	0.00495082	0.000243592	0.0017613	0.000400991	0	0.00152943	3	1	4		0.615012	2.8774	3.6879	0	0.00557498	0.00131997	2	4	3
		Lachnospira	0.44464	0.0950855	1.06988	0.313821	0.00930104	0.544377	21	20	21	0.395576	0.0340313	0.696013	0.223159	0.00352157	0.411613	16	15	16	0.611458	0.30267	2.34103	0.43578	0.031394	0.998715	5	5	5		0.451743	0.00604596	0.542432	0.187604	0.00168574	0.254001	4	3	5
		Lawsonella	0.0214246	0.2787	0.00128899	0.00847166	0.0527776	0	20	18	5	0.0231721	0.320174	0.00134874	0.0094361	0.142372	0	16	14	4	0.015483	0.137688	0.00108586	0.00681685	0.0286536	0	4	4	1		0.0314407	0.0444857	0	0.00329387	0	0	3	2	0
		Megasphaera	0.315821	0.149155	0.117719	0.000281825	0.00746985	0	11	13	6	0.378188	0.188554	0.152122	0	0.0362219	0	8	11	5	0.103774	0.0151987	0.000751748	0.0022952	0	0	3	2	1		0.208509	0.0572465	0.0590466	0.00607977	0	0	3	1	1
		Mobiluncus	0.145559	0.39339	0.0129635	0.0150063	0.0585826	0	17	17	5	0.113779	0.478331	0.0107819	0.0153274	0.129292	0	14	13	4	0.253612	0.104593	0.0203807	0.00389264	0.00775618	0	3	4	1		0.280694	0.119171	0	0.367789	0	0	4	2	0
		Mogibacterium	0.0215579	0.0307519	0.0214721	0.0013343	0.00713655	0	14	14	6	0.0265018	0.0390942	0.0272224	0.0045113	0.0137432	0	12	12	5	0.00474881	0.0023881	0.00192113	0	0	0	2	2	1		0.0183262	0.000674297	0.0191463	0	0	0	1	1	1
		Murdochiella	0.230101	0.887088	0.000910337	0.0301605	0.209125	0	18	19	7	0.0785453	0.923447	0.000711312	0.0315434	0.385863	0	14	15	6	0.745392	0.763465	0.00158702	0.0256634	0.00634739	0	4	4	1		1.93855	0.0408755	0.000156562	0.0237283	0	0	4	1	1
		Negativicoccus	0.00850974	0.141851	0.000198477	0.00048951	0.0054075	0	11	16	3	0.0060108	0.119373	2.96876e-05	0	0.0407196	0	8	13	1	0.0170061	0.218278	0.000772359	0.00240595	0.00268627	0	3	3	2		0.151494	0.0548564	0.000332978	0.00217135	0	0	3	2	1
		Olsenella	0.0847511	0.120978	0.0518319	0.002082	0.0149344	0	15	13	9	0.0934126	0.117852	0.0669292	0.00196868	0.0186728	0	12	10	8	0.0553022	0.131608	0.000501165	0.0100248	0.00405986	0	3	3	1		0.176475	0.192287	0.260209	0.0694854	0	0.0163561	4	2	3
		PAC001046_g	0.330914	0.0531156	0.428329	0.0943909	0.000776751	0.230047	20	13	19	0.3411	0.0501362	0.422119	0.0704894	0	0.337172	15	8	14	0.29628	0.0632457	0.449441	0.118292	0.0110239	0.122922	5	5	5		0.15222	0.00122464	0.117864	0.164035	0.00156411	0.022476	3	4	4
		Peptococcus	0.0519775	0.111727	0.0154662	0.000672167	0.0155783	0	12	15	3	0.0538863	0.124924	0.0020375	0	0.0207214	0	8	12	1	0.0454876	0.0668561	0.0611237	0.0471983	0.00324789	0	4	3	2		0.17449	0.00417097	0	0.0177962	0	0	4	1	0
		Peptoniphilus	1.892	4.70379	0.0236926	0.725243	2.49173	0.000926916	21	22	17	1.4669	5.91513	0.0181902	0.765593	3.24135	0.000589449	16	17	12	3.33735	0.585257	0.0424006	0.684893	0.29985	0.000938333	5	5	5		2.08389	0.500083	0.00177407	0.671291	0.000484055	0	5	4	2
		Porphyromonas	2.33293	2.68482	0.88818	0.675929	0.639828	0	19	20	9	2.1254	2.78479	0.221394	0.723196	0.791985	0	15	15	8	3.03853	2.3449	3.15525	0.628662	0.129836	0	4	5	1		1.32136	0.0159529	8.32445e-05	0.81548	0.00168574	0	5	4	1
		Prevotella	7.04862	10.4895	2.15947	3.2448	5.62115	0.0145546	22	21	20	5.29419	11.2543	2.3265	3.56406	6.25064	0.00652231	17	16	15	13.0137	7.88931	1.59156	1.56507	4.99165	0.988966	5	5	5		8.83055	0.41586	1.66535	1.17591	0.0183178	0.00219995	5	4	4
		Rarimicrobium	0.00601386	0.0443022	0.000754416	0	0	0	8	10	1	0.00778264	0.0573323	0.000976303	0	0.00282223	0	8	10	1	0	0	0	0	0	0	0	0	0		0	0.000417097	0	0	0	0	0	1	0
		Roseburia	0.416811	0.0751121	1.2446	0.235873	0.00597509	0.680677	19	17	19	0.494018	0.0955788	1.27623	0.269703	0.0103022	0.943006	16	13	15	0.154309	0.00552563	1.13706	0.106153	0.00220478	0.337869	3	4	4		0.483841	0.00512035	0.45638	0.600618	0.00238928	0.383577	5	5	5
		Ruminococcus	0.58924	0.124114	0.690651	0.219842	0.00692442	0.460927	18	18	20	0.710377	0.157002	0.765606	0.488922	0.00329321	0.494797	15	15	15	0.177376	0.0122963	0.435803	0.0131974	0.0105556	0.195037	3	3	5		0.27157	0.00670107	0.457378	0.0559958	0.00674297	0.173183	4	3	3
		Ruminococcus_g4	1.30864	0.535246	1.38845	0.937075	0.067465	1.11739	22	22	21	1.47909	0.254298	1.54327	1.18951	0.0500165	1.27963	17	17	16	0.729082	1.49047	0.862052	0.607266	0.0808858	0.627818	5	5	5		0.577828	0.0292437	0.449925	0.363483	0.000337081	0.663822	5	3	5
		Staphylococcus	1.80052	0.924652	0.00775597	0.0104869	0.021166	0.00199936	19	17	15	2.32842	1.16416	0.009988	0.0448248	0.00705557	0.00385421	15	13	14	0.00564429	0.110309	0.000167055	0.00778528	0.0352765	0	4	4	1		0.00271205	0.0102535	0.0107164	0.00303988	0.000674161	0.00078281	3	4	4
	Species	ACLR_s	0.451085	0.132403	0.313419	0.00258385	0.00259219	0	13	14	7	0.189865	0.146829	0.0103684	0.0037743	0.0091367	0	11	12	6	1.33923	0.083354	1.34379	0	0	0	2	2	1		0.561658	0.000417097	0	0.0250147	0	0	3	1	0
		Actinomyces_neuii	0.0804188	0.466558	0	0.000635037	0.00253071	0	15	15	0	0.103981	0.603735	0	0.000984339	0.0129437	0	12	13	0	0.000306299	0.000155066	0	0.000471114	0	0	3	2	0		0.000354108	0	0	0	0	0	2	0	0
		Actinomyces_radingae	0.000954619	0.19791	0.000114802	0	0.00156731	0	9	14	1	0.000723825	0.247285	0.000148568	0	0.00305381	0	7	11	1	0.00173932	0.0300366	0	0	0.000811972	0	2	3	0		0.0345394	0.00897005	0	0	0	0	2	2	0
		Actinomyces_turicensis	0.188123	0.883973	0.000474588	0.000920781	0.0016312	0	13	12	1	0.240804	0.933931	0	0.000943574	0.00266487	0	11	10	0	0.00900637	0.714116	0.00208819	0	0	0	2	2	1		0.00105109	0	0	0	0	0	2	0	0
		AF481208_s	0.0454146	0.188127	0.00479369	0.00104559	0.0199227	0	12	14	3	0.0587044	0.242773	0.00611363	0.00169095	0.0441607	0	11	13	2	0.00022952	0.0023281	0.000305885	0	0	0	1	1	1		0.00425584	0	0	0	0	0	1	0	0
		Agathobacter_rectalis	0.611989	0.019324	2.52007	0.185839	0.0016485	0.531318	18	16	18	0.668979	0.0236097	2.96014	0.198391	0.00150924	0.30315	14	12	14	0.418225	0.0047528	1.02384	0.0384445	0.00179085	1.23015	4	4	4		0.129861	0.000496434	0.294046	0	0	0.00160185	2	2	4
		Agathobaculum_butyriciproducens	0.118443	0.0276396	0.29313	0.0912056	0.00242733	0.193161	18	15	19	0.11142	0.0135278	0.238617	0.0919643	0.000761391	0.16747	14	11	15	0.142319	0.0756201	0.478474	0.0364902	0.0805881	0.32958	4	4	4		0.277424	0.00702131	0.357508	0.0638375	0.00242028	0.275649	5	3	4
		Anaerococcus_murdochii	0.108902	0.232674	0.000629941	0.00237807	0.037734	0	15	18	2	0.0423774	0.276063	0.000127344	0.00187681	0.0467866	0	11	13	1	0.335085	0.0851492	0.00233877	0.00340606	0.0219232	0	4	5	1		0.0985599	0.00637141	0	0	0	0	2	1	0
		Anaerococcus_octavius	0.0272691	0.672227	0.000294542	0	0.00580987	0	10	19	3	0.0335802	0.867108	0.000381172	0	0.00597529	0	8	16	3	0.00581142	0.00963434	0	0	0.0028419	0	2	3	0		0.00266824	0.065797	0	0	0	0	1	1	0
		Anaerococcus_provencensis	0.0252371	0.0966892	0.00198444	0.000707681	0.00504241	0	11	15	1	0.0114143	0.0955602	0.0025681	0.00141536	0.00652205	0	9	11	1	0.0722347	0.100528	0	0	0.00162394	0	2	4	0		0.111329	0.100255	0.000262702	0.00395265	0.000484055	0	4	3	2
		Anaerococcus_senegalensis	0.0492511	0.186942	0.00261857	0.00781238	0.00661825	0	16	15	4	0.0586113	0.223293	0.00132512	0.00875843	0.00759205	0	13	13	3	0.0174262	0.063348	0.00701631	0.00097316	0	0	3	2	1		8.68538e-05	0	0	0	0	0	1	0	0
		Anaerococcus_tetradius	0.0212583	0.105055	8.71681e-05	0.000235894	0.00278813	0	11	15	2	0.0209039	0.132591	6.36719e-05	0.000471787	0.00304557	0	9	11	1	0.0224631	0.0114358	0.000167055	0	0.00162394	0	2	4	1		0.0174793	0.0275563	0	0.011291	0	0	3	1	0
		Anaerococcus_unclassified	0.192459	1.1523	0.00228189	0.0404917	0.146113	0	20	20	8	0.222551	1.33647	0.0027648	0.0405752	0.275845	0	16	15	6	0.0901467	0.52611	0.000639995	0.00801983	0.0211113	0	4	5	2		0.161731	0.0500896	0.000570103	0.0237283	0.000674161	0	4	3	2
		Anaerococcus_vaginalis	0.487915	0.75864	0.108802	0.207077	0.240874	0	21	18	10	0.480953	0.825371	0.00241013	0.18014	0.255742	0	16	14	7	0.511583	0.531757	0.470534	0.310367	0.00446584	0.00152943	5	4	3		0.813223	0.00401743	0	0.0885909	0	0	4	2	0
		Anaerostipes_hadrus	0.421485	0.271965	0.716858	0.188655	0.0362073	0.420025	21	21	21	0.326955	0.281363	0.600745	0.137917	0.0238758	0.362321	16	16	16	0.742885	0.240009	1.11164	0.337234	0.107906	0.897773	5	5	5		0.496878	0.00809675	0.559293	0.143309	0.00168574	0.218404	5	5	5
		AWUP_s	0.0302161	0.071999	0.000148444	0	0.00182694	0	10	11	2	0.0367338	0.0641299	4.47025e-05	0	0.0186728	0	8	9	1	0.00805567	0.0987541	0.000501165	0	0	0	2	2	1		0.0425056	0.00114702	0	0.00296604	0	0	3	1	0
		Bacteroides_coagulans	0.13417	0.343251	0.00826984	0.0205568	0.0347204	0	17	16	4	0.161545	0.436446	0.00723821	0.0244755	0.0336147	0	13	13	3	0.0410941	0.0263859	0.0117774	0.00518225	0.0358261	0	4	3	1		0.0618646	0	0	0.00889812	0	0	3	0	0
		Blautia_unclassified	1.53628	0.434009	5.10954	1.04852	0.107319	1.96929	22	22	22	1.31735	0.394785	4.10192	0.994725	0.0626973	1.70437	17	17	17	2.28066	0.567371	8.53543	1.13882	0.351901	3.64167	5	5	5		0.962785	0.00931428	2.51071	0.539819	0.00338839	0.765682	5	5	5
		Campylobacter_hominis	0.179887	2.3122	0.00219611	0.00048951	0.00133147	0	11	12	6	0.215718	2.99155	0.00016593	0.0141536	0.0098778	0	10	10	4	0.0580635	0.00242126	0.00909872	0	0	0	1	2	2		0.847035	0.000759993	0.000793217	0.00187889	0.000521371	0.00043999	4	3	3
		Corynebacterium_pyruviciproducens	0.0436557	0.671616	0.000163779	0.000400991	0.00267646	0	11	13	2	0.0392189	0.862087	3.99804e-05	0	0.00282223	0	8	11	1	0.058741	0.024014	0.000584693	0.000801983	0	0	3	2	1		1.22962	0.952501	9.62126e-05	0	0	0	2	2	1
		Corynebacterium_tuberculostearicum	0.0753628	0.241278	0.00294043	0.0156086	0.00313781	0	17	16	7	0.0952768	0.310433	0.00375613	0.0195076	0.00374493	0	15	13	6	0.00765536	0.00614932	0.000167055	0	0.00190422	0	2	3	1		0.0217753	0.0139727	0.00249734	0.00329387	0	0	3	1	1
		Corynebacterium_unclassified	0.219329	0.29235	0.00816745	0.0275616	0.00272536	0	15	15	7	0.201989	0.291437	0.0104899	0.0296457	0.00260882	0	13	12	5	0.278282	0.295453	0.000271194	0	0.0028419	0	2	3	2		0.747607	0.179926	0.0244018	0.0415245	0.000484055	0.00582712	4	3	4
		CYUO_s	0.0351296	0.0574346	0.000896183	0	0.000321945	0	9	11	2	0.040815	0.0732763	2.96876e-05	0	0.00460475	0	8	10	1	0.0157991	0.00357268	0.00384227	0	0	0	1	1	1		0.00755328	0.00541569	0	0.00593208	0	0	3	1	0
		Dialister_micraerophilus	0.0155982	0.0826446	0.00827682	0	0	0	7	10	1	0.0116236	0.106665	0	0	0.000508968	0	6	9	0	0.029112	0.000974366	0.036418	0	0	0	1	1	1		0.00729799	0	0	0	0	0	2	0	0
		Dialister_pneumosintes	0.249247	0.144337	0.0548938	0.00703322	0.0123052	0	14	13	9	0.118938	0.0830063	0.0143198	0.00094361	0.00141111	0	10	9	6	0.6923	0.35286	0.192845	0.237793	0.401105	0.000938333	4	4	3		0.21219	0.00101145	0.00675007	0.0645599	0	0	3	1	2
		Dialister_propionicifaciens	0.671958	1.13537	0.00623586	0.0359426	0.083396	0	18	17	5	0.786611	1.36972	0.00122821	0.0274167	0.113969	0	14	13	3	0.282138	0.33855	0.0232619	0.0734736	0.0411895	0	4	4	2		0.463637	0.0256515	0	0.0494081	0	0	4	1	0
		Dorea_formicigenerans	0.18337	0.107792	0.174646	0.134817	0.00663146	0.137053	19	16	20	0.1911	0.0279996	0.153028	0.107116	0.00652205	0.111406	15	12	15	0.157088	0.379085	0.248148	0.16913	0.00984966	0.290258	4	4	5		0.154251	0.00131124	0.0964523	0.00611471	0.000337081	0.0162327	3	3	3
		Dorea_longicatena	0.548956	0.097194	0.575335	0.449253	0.00791254	0.438721	18	17	20	0.607002	0.098718	0.616447	0.660583	0.00759205	0.44075	14	13	16	0.351601	0.0920124	0.435555	0.238384	0.0161176	0.436693	4	4	4		0.229584	0.00925443	0.463176	0.250993	0.00337149	0.37323	4	4	4
		EF071318_s	0.0542561	0.228895	0	0	0.00607788	0	10	12	0	0.0702138	0.296217	0	0.00141536	0.0310445	0	10	12	0	0	0	0	0	0	0	0	0	0		0.00132368	0.00302395	0	0	0	0	2	1	0
		EF419351_s	0.0311494	0.622908	9.34223e-05	0.0013223	0.02136	0	14	13	3	0.040311	0.806116	0.000120899	0.00195804	0.0487181	0	14	13	3	0	0	0	0	0	0	0	0	0		0.00981448	0	0.000320369	0	0	0	1	0	1
		Enterococcus_faecalis	1.38772	5.12467	0.102267	0.00105952	0.788196	0.00119625	18	18	16	1.76322	5.58271	0.125237	0.000830089	0.693946	0.00130446	14	14	13	0.110998	3.56733	0.0241686	0.0160397	1.04066	0.000915499	4	4	3		3.844	3.96101	0.0330385	0.0158106	0.989668	0.00800923	4	5	5
		Enterococcus_unclassified	0.326671	2.98109	2.96799	0.00270001	0.799747	0.00205388	16	21	20	0.373065	1.27517	3.81838	0.00391608	0.377073	0.00257834	12	16	15	0.168931	8.78121	0.076678	0.00048658	1.7528	0.00152943	4	5	5		0.663721	9.90987	0.0973158	0.0711849	2.48326	0.00481063	5	5	5
		Eubacterium_eligens	0.310281	0.067084	0.589786	0.105885	0.00257999	0.162608	16	15	19	0.269996	0.0196467	0.394793	0.0605965	0.00128778	0.1462	12	11	15	0.447251	0.228371	1.25276	0.151174	0.0234854	0.481769	4	4	4		0.279213	0.00196202	0.255601	0.15156	0.00168574	0.0086109	3	3	4
		Facklamia_hominis	0.0341362	0.0803629	0	0.00048951	0.00462783	0	11	14	0	0.0434799	0.0879279	0	0.00097902	0.00846668	0	9	12	0	0.00236794	0.0546418	0	0	0	0	2	2	0		0.00507287	0.0205478	0	0	0	0	2	1	0
		Faecalibacterium_unclassified	0.757508	0.445251	1.30625	0.361609	0.0615151	0.716335	20	18	20	0.81786	0.481201	1.20536	0.418866	0.0122152	0.65248	16	13	15	0.552311	0.323021	1.64927	0.304352	0.196225	1.16818	4	5	5		0.388423	0.0321839	1.14026	0.0751003	0.00337149	0.552637	4	5	4
		Fenollaria_massiliensis	0.46799	0.832527	0.0279885	0.163223	0.194579	0	18	18	7	0.512889	0.954862	0.00819792	0.284643	0.288498	0	14	14	5	0.315335	0.416588	0.0952767	0.0158529	0.0629278	0	4	4	2		1.01555	0.0694573	0.00123606	0.637694	0.000484055	0	4	4	2
		Filifactor_unclassified	0.0125691	0.0200047	0.00174648	0	0	0	3	5	1	0.00895367	0.0258645	0	0	0	0	2	4	0	0.0248615	8.11972e-05	0.00768453	0	0	0	1	1	1		0	0	0	0	0	0	0	0	0
		Finegoldia_magna	2.6354	6.64804	0.0220721	0.952975	2.85356	0.00169537	22	22	17	1.95497	6.68165	0.0104858	0.949306	2.14287	0.00151407	17	17	12	4.94885	6.53378	0.0614655	2.06456	2.85519	0.00187667	5	5	5		3.75935	0.527907	0.00158219	0.787236	0.00193622	0.00160185	5	4	4
		FMEU_s	0.462138	0.0828887	0.564041	0.401818	0.00365893	0.432807	21	18	20	0.424541	0.0846279	0.556797	0.511377	0.00402465	0.385891	16	13	15	0.589969	0.0769752	0.588669	0.0668981	0.00202993	0.479722	5	5	5		0.213215	0.00850622	0.518282	0.108698	0.00557498	0.25911	4	5	4
		FR798912_s	0.00771836	0.0871953	0.00140695	0	0.000572708	0	9	12	2	0.00936698	0.112641	0.00169792	0	0.00149797	0	7	10	1	0.00211305	0.000679473	0.000417638	0	0	0	2	2	1		0.0112041	0	0	0	0	0	1	0	0
		Fusicatenibacter_saccharivorans	0.595806	0.105189	0.967038	0.343642	0.0165372	0.590531	20	17	20	0.659685	0.11366	0.930052	0.386713	0.0029796	0.575002	16	13	15	0.378614	0.0763877	1.09279	0.300571	0.0429803	0.606061	4	4	5		0.302927	0.037592	0.856358	0.194987	0.000484055	0.567587	5	3	5
		GL732452_s	0.0019848	0.00462999	0.0891295	0	0	0.0037357	8	9	20	0.00252139	0.00514433	0.115037	0	0	0.00773502	7	7	16	0.000160397	0.00288124	0.00104357	0	0	0.000938333	1	2	4		0.0505349	0.0583267	0.139341	0.0375777	0	0.0373991	3	1	4
		JF178899_s	0.297617	0.466301	0.00150883	0.00254663	0.0285841	0	15	14	1	0.384814	0.598918	0.00195261	0.00382558	0.0410135	0	14	13	1	0.0011476	0.0154013	0	0	0	0	1	1	0		0.0592058	0.00709065	0	0.0116735	0	0	3	1	0
		JF215623_s	0.0252497	0.246785	0.00135243	0	0	0	8	10	3	0.0301051	0.31925	0.00106233	0	0.00141111	0	7	9	2	0.00874161	0.000405986	0.00233877	0	0	0	1	1	1		0.011913	0	0	0	0	0	2	0	0
		JRNA_s	0.297394	0.331187	0.050922	0.0539561	0.139293	0	20	17	6	0.299625	0.3784	0.0252654	0.0538018	0.143208	0	15	13	5	0.289811	0.170665	0.138155	0.140135	0.0349148	0	5	4	1		0.444283	0.0094117	0.000736951	0.020422	0.000484055	0	4	3	2
		JRNP_s	0.064724	0.212968	0.000876968	0.00166408	0.0165852	0	15	16	2	0.0834672	0.273696	0.0010612	0.00395716	0.0329553	0	13	12	1	0.000996941	0.00649454	0.000250583	0	0.00220478	0	2	4	1		0.349223	0.0591819	0	0.0230571	0.000337081	0	5	3	0
		KE340326_s	0.102248	0.21173	0.0343098	0.0139806	0.0127808	0	17	17	3	0.11331	0.262714	0.00326849	0.013934	0.0201233	0	14	14	1	0.0646379	0.0383854	0.13985	0.0177878	0.00121796	0	3	3	2		0.0345123	0	0	0.00434269	0	0	4	0	0
		KV793764_s	0.0296076	0.119027	0.00106308	0.000604077	0.00454881	0	12	13	1	0.0343041	0.14801	0	0.000721574	0.00257556	0	9	9	0	0.0136397	0.0204839	0.00467754	0.00048658	0.0116405	0	3	4	1		0.000392316	0	0	0	0	0	2	0	0
		Lawsonella_clevelandensis	0.0214246	0.2787	0.00128899	0.00847166	0.0527776	0	20	18	5	0.0231721	0.320174	0.00134874	0.0094361	0.142372	0	16	14	4	0.015483	0.137688	0.00108586	0.00681685	0.0286536	0	4	4	1		0.0314407	0.0444857	0	0.00329387	0	0	3	2	0
		Mobiluncus_curtisii	0.133266	0.388222	0.00743654	0.0150063	0.0349135	0	17	17	5	0.0978694	0.471642	0.00362942	0.0153274	0.0752886	0	14	13	4	0.253612	0.104593	0.0203807	0.00389264	0.00775618	0	3	4	1		0.280694	0.119171	0	0.367789	0	0	4	2	0
		Murdochiella_asaccharolytica	0.219613	0.698332	0.000848549	0.0272206	0.206894	0	17	19	6	0.0649717	0.679176	0.000631351	0.0287777	0.31342	0	13	15	5	0.745392	0.763465	0.00158702	0.0256634	0.00634739	0	4	4	1		1.9321	0.0383729	0.000156562	0.0237283	0	0	4	1	1
		Negativicoccus_massiliensis	0.00125005	0.0288447	0	0	0.000572335	0	3	12	0	0.00159413	0.0371031	0	0	0.00141111	0	2	9	0	8.01983e-05	0.000766188	0	0	0.000405986	0	1	3	0		8.68538e-05	0.000729919	0	0	0	0	1	1	0
		Negativicoccus_succinicivorans	0.00725969	0.113007	0.000198477	0	0.00255414	0	10	12	3	0.00441668	0.0822698	2.96876e-05	0	0.00391323	0	7	10	1	0.0169259	0.217512	0.000772359	0.00200496	0	0	3	2	2		0.151408	0.0541265	0.000332978	0.00173708	0	0	3	2	1
		PAC001046_s	0.330914	0.0531156	0.428329	0.0943909	0.000776751	0.230047	20	13	19	0.3411	0.0501362	0.422119	0.0704894	0	0.337172	15	8	14	0.29628	0.0632457	0.449441	0.118292	0.0110239	0.122922	5	5	5		0.15222	0.00122464	0.117864	0.164035	0.00156411	0.022476	3	4	4
		PAC001143_s	0.118294	0.00891732	0.195635	0.0917868	0.000911816	0.0887346	16	15	17	0.1115	0.00901997	0.143164	0.108511	0.00100033	0.0413108	12	12	13	0.141393	0.00856829	0.374036	0.089822	0.000634739	0.0910183	4	3	4		0.187265	0.00147072	0.275878	0.00922284	0	0.194137	3	2	3
		PAC001164_s	0.0791154	0.00988475	0.107778	0.00967376	0.000251541	0.0597999	17	11	18	0.101415	0.012454	0.120602	0.0555148	0.000503081	0.102768	13	9	14	0.00329624	0.00114932	0.064177	0.0034428	0	0.00777484	4	2	4		0.0455041	0.000576382	0.163301	0.0622868	0	0.0078281	4	2	4
		Peptococcus_niger	0.0480532	0.100226	0.0154144	0	0.00515173	0	9	13	3	0.0515842	0.11369	0.00199505	0	0.0115119	0	6	11	1	0.0360479	0.0544462	0.0610402	0.0353335	0	0	3	2	2		0.154795	0.000625645	0	0.0118642	0	0	3	1	0
		Peptoniphilus_coxii	0.0956874	0.0864769	8.45849e-05	0.000631599	0.00512501	0	13	15	2	0.0213377	0.10701	8.48959e-05	0.000637597	0.00363568	0	11	11	1	0.348476	0.0166652	8.35275e-05	0	0.00661434	0	2	4	1		0.0152636	0.00207071	8.32445e-05	0.00296604	0	0	3	1	1
		Peptoniphilus_gorbachii	0.0789004	0.45276	0.00341373	0.0121756	0.038159	0	19	18	3	0.0536247	0.578924	0.00306659	0.00975379	0.122886	0	15	14	2	0.164838	0.0238013	0.00459401	0.0145974	0.00527782	0	4	4	1		1.09721	0.219865	0.000179457	0.00131755	0	0	3	2	2
		Peptoniphilus_koenoeneniae	0.00724444	0.124749	3.79671e-05	0	0.000652205	0	9	11	1	0.00394105	0.160792	0	0	0.00141111	0	7	10	0	0.018476	0.00220478	0.000167055	0	0	0	2	1	1		0.003212	0.0198671	0	0.00197632	0	0	3	2	0
		Peptoniphilus_lacrimalis	0.198542	0.796804	0.00222322	0.0560546	0.122314	0	19	17	5	0.126145	1.01674	0.00211553	0.0655943	0.28575	0	15	14	4	0.44469	0.0490069	0.00258935	0.046515	0.000405986	0	4	3	1		0.188306	0.0214805	0.000166489	0.0447967	0	0	3	1	1
		Peptoniphilus_obesi	0.0059827	0.123287	0.000939866	0.000560124	0.00826275	0	12	16	2	0.00475861	0.158896	0.000700391	0.000625602	0.012577	0	10	13	1	0.0101446	0.00221511	0.00175408	0	0.000811972	0	2	3	1		0.0112785	0.00143357	8.32445e-05	0	0	0	2	1	1
		Peptoniphilus_tyrrelliae	0.0801386	0.076519	6.78989e-05	0.000501356	0.00141587	0	12	13	2	0.0857633	0.098814	6.5002e-05	0.00056365	0.00193167	0	10	12	1	0.0610143	0.000716339	7.77484e-05	0	0	0	2	1	1		0.0116871	0.000637141	0	0	0	0	2	1	0
		Peptoniphilus_unclassified	1.23607	2.75451	0.0144791	0.526053	1.34348	0.000738304	21	22	16	0.928627	3.4218	0.00911492	0.449908	1.55243	0.000589449	16	17	11	2.28139	0.485752	0.0327172	0.548862	0.141106	0.000938333	5	5	5		0.683443	0.234729	0.000678924	0.540195	0.000484055	0	5	4	2
		Porphyromonas_asaccharolytica	0.680426	0.424478	0.41708	0.0344478	0.0351878	0	16	14	4	0.451979	0.488066	0.0167699	0.140479	0.0361661	0	13	12	3	1.45715	0.208281	1.77813	0.000942227	0	0	3	2	1		0.104933	0.00031857	0	0.000626296	0	0	3	1	0
		Porphyromonas_bennonis	0.0751586	0.299399	0.000267542	0.00411653	0.0702991	0	15	15	3	0.0853983	0.16906	0.000149695	0.00587412	0.0916142	0	12	13	2	0.0403436	0.742553	0.00066822	0.00200496	0	0	3	2	1		0.0157457	0.00031857	0	0.00296604	0	0	3	1	0
		Porphyromonas_somerae	0.32894	0.28393	0.0206249	0.000921196	0	0	12	9	7	0.425369	0.367439	0.0266419	0.0013934	0.00178776	0	10	9	6	0.00108465	0	0.000167055	0	0	0	2	0	1		0.0553546	0	0	0.0326264	0	0	3	0	0
		Porphyromonas_unclassified	0.444845	0.712495	0.132865	0.0482784	0.0848686	0	18	17	4	0.523567	0.547223	0.164449	0.0437921	0.129873	0	14	13	3	0.177194	1.27442	0.0254759	0.0527647	0.0411895	0	4	4	1		0.512159	0.00780803	8.32445e-05	0.173273	0.000337081	0	3	3	1
		Prevotella_bivia	2.57735	2.58901	0.000597733	0.000995727	0.000696438	0	13	12	6	1.25772	1.95937	0.000572282	0.000644471	0.00064389	0	10	9	4	7.06409	4.7298	0.000684265	0.00160397	0.381427	0	3	3	2		1.10355	0.000420323	0.000508554	0	0.000337081	0	2	3	2
		Prevotella_colorans	1.39777	0.208056	4.97335e-05	0	0.000230238	0	9	11	2	0.391431	0.268881	6.4361e-05	0	0.000460475	0	8	9	2	4.8193	0.00124887	0	0	0	0	1	2	0		1.4211	0.0285276	0	0.000658775	0	0	3	2	0
		Prevotella_corporis	0.409421	4.18399	0.00300023	0.064817	0.35084	0	18	17	8	0.516777	5.40125	0.00066608	0.170876	1.69052	0	15	15	6	0.0444122	0.0453007	0.0109363	0.000573799	0	0	3	2	2		3.71061	0	0	0	0	0	2	0	0
		Prevotella_timonensis	0.318265	1.52493	0.0394431	0.00224525	0.0332292	0	15	16	7	0.194409	1.92113	0.000415208	0.00219531	0	0	12	14	4	0.739377	0.17786	0.172138	0.0022952	0	0.000915499	3	2	3		0.126254	0.201875	0	0.00922284	0	0	3	1	0
		Roseburia_unclassified	0.115936	0.0323646	0.542625	0.0912987	0.00104639	0.234914	18	15	17	0.115628	0.041076	0.389606	0.0793731	0.000823303	0.263515	15	11	13	0.116982	0.00274598	1.06289	0.105579	0.00126948	0.206313	3	4	4		0.114857	0.00335364	0.1881	0.056455	0.000484055	0.0774382	5	3	4
		Ruminococcus_faecis	0.604983	0.0479994	0.790756	0.135892	0.0025003	0.402128	18	15	18	0.766818	0.0594884	0.982	0.524755	0.00253068	0.429128	15	12	15	0.0547461	0.00893688	0.140526	0.00194632	0.00220478	0.000777484	3	3	3		0.139602	0.013825	0.328043	0.0033353	0	0.414878	4	2	3
		Staphylococcus_unclassified	1.80052	0.924652	0.00775597	0.0104869	0.021166	0.00199936	19	17	15	2.32842	1.16416	0.009988	0.0448248	0.00705557	0.00385421	15	13	14	0.00564429	0.110309	0.000167055	0.00778528	0.0352765	0	4	4	1		0.00271205	0.0102535	0.0107164	0.00303988	0.000674161	0.00078281	3	4	4
		Streptococcus_anginosus	1.71258	0.319883	0.0347447	0.0363056	0.0173246	0.00100567	17	18	13	0.286472	0.325687	0.00747022	0.00580024	0.0194155	0.000716666	13	14	9	6.56134	0.300149	0.127478	0.189268	0.0152337	0.00152943	4	4	4		1.07272	0.0242729	0.0268788	0.0212941	0.0031857	0.0129029	4	4	4
		* grey cells indicate differentially abundant taxa at a given ANCOM test treshold
			Median of the relative abundance
		0 0.1 25
		A = preoperative rectal swab
		B = postoperative rectal swab or, in stoma pateints, stoma swab
		X = intraoperative luminal swab
[truncated: 27 more columns]
